# Supplementary material for: The Lethal(2)-Essential-for-Life [L(2)EFL] Gene Family Modulates Dengue Virus Infection in Aedes aegypti
Source: Int J Mol Sci. 2020 Oct 12;21(20):7520. doi: 10.3390/ijms21207520 (PMC7593908; doi:10.3390/ijms21207520)
Supplement: Supplementary file 1 [file ijms-21-07520-s001.zip]

Archive with 9 entries (6 files):
- Supplementary Data/
- Supplementary Data/Tables S4,5.docx
- __MACOSX/
- __MACOSX/Supplementary Data/
- __MACOSX/Supplementary Data/._Tables S4,5.docx
- Supplementary Data/Tables S1,2,3.docx
- __MACOSX/Supplementary Data/._Tables S1,2,3.docx
- Supplementary Data/Figure S1.pptx
- __MACOSX/Supplementary Data/._Figure S1.pptx
